# Supplementary material for: PERK-dependent reciprocal crosstalk between ER and non-centrosomal microtubules coordinates ER architecture and cell shape
Source: Cell Rep. 2025 Apr 22;44(5):115590. doi: 10.1016/j.celrep.2025.115590 (PMC12548782; doi:10.1016/j.celrep.2025.115590)
Supplement: Data S1. Automated image analysis script used in high-content screening procedures, related to Figures 1 and S1 and Table S1 [file mmc2.zip]

Archive with 1 entries (1 files):
- 2014-10-09T130313Z[18883]131008_094107[801015].analysis(1).script
